# Supplementary material for: Quaternary Alloy Quantum Dots as Fluorescence Probes for Total Acidity Detection of Paper-Based Relics
Source: Nanomaterials (Basel). 2021 Jun 30;11(7):1726. doi: 10.3390/nano11071726 (PMC8308194; doi:10.3390/nano11071726)
Supplement: Supplementary file 1 [file nanomaterials-11-01726-s001.zip]

Archive with 1 entries (1 files):
- nanomaterials-1274484-supplementary.pdf
